# Supplementary material for: Dipolar Order Parameters in Large Systems With Fast Spinning
Source: Front Mol Biosci. 2021 Dec 9;8:791026. doi: 10.3389/fmolb.2021.791026 (PMC8699854; doi:10.3389/fmolb.2021.791026)
Supplement: Supplementary file 2 [file DataSheet1.zip]

Archive with 48 entries (48 files):
- TableS8.docx
- __MACOSX/._TableS8.docx
- FigS1.png
- __MACOSX/._FigS1.png
- FigS2.ai
- __MACOSX/._FigS2.ai
- FigS2.png
- __MACOSX/._FigS2.png
- FigS3.png
- __MACOSX/._FigS3.png
- FigS3.svg
- __MACOSX/._FigS3.svg
- FigS4.png
- __MACOSX/._FigS4.png
- FigS4.svg
- __MACOSX/._FigS4.svg
- FigS5.ai
- __MACOSX/._FigS5.ai
- FigS5.png
- __MACOSX/._FigS5.png
- FigS6.ai
- __MACOSX/._FigS6.ai
- FigS6.png
- __MACOSX/._FigS6.png
- FigS7.pdf
- __MACOSX/._FigS7.pdf
- FigS7.png
- __MACOSX/._FigS7.png
- FigS8.png
- __MACOSX/._FigS8.png
- FigS9.ai
- __MACOSX/._FigS9.ai
- FigS9.png
- __MACOSX/._FigS9.png
- TableS1.docx
- __MACOSX/._TableS1.docx
- TableS2.docx
- __MACOSX/._TableS2.docx
- TableS3.docx
- __MACOSX/._TableS3.docx
- TableS4.docx
- __MACOSX/._TableS4.docx
- TableS5.docx
- __MACOSX/._TableS5.docx
- TableS6.docx
- __MACOSX/._TableS6.docx
- TableS7.docx
- __MACOSX/._TableS7.docx
